# Supplementary material for: The relationship between context, structure, and processes with outcomes of 6 regional diabetes networks in Europe
Source: PLoS One. 2018 Feb 15;13(2):e0192599. doi: 10.1371/journal.pone.0192599 (PMC5813938; doi:10.1371/journal.pone.0192599)
Supplement: S3 Appendix — (XLS) [file pone.0192599.s004.xls]

## Sheet: Introduction
			Operational model for diabetes		Version 1.0
				Case instance The Netherlands
				(N.B.: not all data is final)
	This workbook contains the operational model for the diabetes case study. The purpose is to ease calculations of elements of the model and make a link between the model's components. The workbook follows the guidelines of methodology and presents a separate worksheet for each chapter. The workbook's content is as follows:
		Data requirement	Sheets:
			1- Introduction: gives information on how to fill in data, with instructions.
		Yes	2- Demand
		Yes	3-Services and service elements
		Yes	4- Resources
		Yes	5- Cost
		Yes	6- Supply
		No	7- Outcome
		No	8- Service volumes
		No	9- Resource use
		No	10- Service cost
		The workbook contains three types of sheets. The instruction on how to handle the sheets are presented below.
			Yellow sheets	These sheets are developed for entering input data, which is required for the operational model. These include sheets for the demand, services, resources, cost and supply. Inside each sheet, cells which are light yellow require data entering. Cells that have no colour do not need data entering.
			Green sheet	This sheet is dedicated to outcome indicators of the operational model and needs no data entering.
			Red sheets	These sheets require no data entering and are used only for the calculation. These sheets use data from yellow sheets and automatically calculate indicators.

## Sheet: Demand
	Define the demand locations and label them.
	Define demand locations	Give a label to the demand location	Number of inhabitants
	area1	Urban area
	area2	Rural area
	Region of study	ZEL
	Demand segments					Service users in demand segments
	Demand segment	Number	Define Demand Segment	Segment description	Average length of stay in DS	Urban area	Rural area	0
	Demand segment 1	DS1	Prevention	Population that is targeted for prevention care
	Demand segment 2	DS2	Life Style Program	Patients with Diabetes type II treated by GP with lifestyle advice	3	2020	663
	Demand segment 3	DS3	Oral Medication	Patients with Diabetes type II treated by GP with lifestyle advice and oral medication	9	5395	2689
	Demand segment 4	DS4	Insulin Injection	Patients with Diabetes type II treated by GP with lifestyle advice and oral medication and/or insulin injections	10	963	488
	Demand segment 5	DS5	Complicated care	Patients with complicated type2 diabetes treated by internal medicine	10
	Total					8378	3840	0
	Patient movement data
	Demand segment	stay at DS	Leave the segment	Leave to DS5	Total
	DS1
	DS2	0.983	0.012	0.005	1
	DS3	0.958	0.032	0.01	1
	DS4	0.91	0.06	0.03	1
	DS5	0.9	0.1	0
	Patient movement at urban area
	Years	DS2	Exit	Move to DS5	DS3	Exit	Move to DS5	DS4	Exit	Move to DS5
	1	673.333	8.08	3.36667	639.574	20.4664	6.39574	424.708	25.4825	12.7412
	2	661.887	7.94264	3.30943	612.712	19.6068	6.12712	386.484	23.1891	11.5945
	3	650.635	7.80762	3.25317	586.978	18.7833	5.86978	351.701	21.102	10.551
	4	0	0	0	562.325	17.9944	5.62325	320.048	19.2029	9.60143
	5	0	0	0	538.707	17.2386	5.38707	291.243	17.4746	8.7373
	6	0	0	0	516.081	16.5146	5.16081	265.032	15.9019	7.95095
	7	0	0	0	494.406	15.821	4.94406	241.179	14.4707	7.23536
	8	0	0	0	473.641	15.1565	4.73641	219.473	13.1684	6.58418
	9	0	0	0	453.748	14.5199	4.53748	199.72	11.9832	5.9916
	10	0	0	0	0	0	0	181.745	10.9047	5.45236
	11	0	0	0	0	0	0	0	0	0
	12	0	0	0	0	0	0	0	0	0
	13	0	0	0	0	0	0	0	0	0
	14	0	0	0	0	0	0	0	0	0
	15	0	0	0	0	0	0	0	0	0
	16	0	0	0	0	0	0	0	0	0
	17	0	0	0	0	0	0	0	0	0
	18	0	0	0	0	0	0	0	0	0
	19	0	0	0	0	0	0	0	0	0
	20	0	0	0	0	0	0	0	0	0
	total	1985.85	23.8303	9.92927	4878.17	156.101	48.7817	2881.33	172.88	86.44
	Patient movement at rural area
	Years	DS2	Exit	Move to DS5	DS3	Exit	Move to DS5	DS4	Exit	Move to DS5
	1	221	2.652	1.105	209.92	6.71742	2.0992	139.397	8.36381	4.1819
	2	217.243	2.60692	1.08621	201.103	6.43529	2.01103	126.851	7.61106	3.80553
	3	213.55	2.5626	1.06775	192.657	6.16501	1.92657	115.434	6.92607	3.46303
	4	0	0	0	184.565	5.90608	1.84565	105.045	6.30272	3.15136
	5	0	0	0	176.813	5.65802	1.76813	95.5913	5.73548	2.86774
	6	0	0	0	169.387	5.42039	1.69387	86.9881	5.21928	2.60964
	7	0	0	0	162.273	5.19273	1.62273	79.1591	4.74955	2.37477
	8	0	0	0	155.457	4.97464	1.55457	72.0348	4.32209	2.16104
	9	0	0	0	148.928	4.7657	1.48928	65.5517	3.9331	1.96655
	10	0	0	0	0	0	0	59.652	3.57912	1.78956
	11	0	0	0	0	0	0	0	0	0
	12	0	0	0	0	0	0	0	0	0
	13	0	0	0	0	0	0	0	0	0
	14	0	0	0	0	0	0	0	0	0
	15	0	0	0	0	0	0	0	0	0
	16	0	0	0	0	0	0	0	0	0
	17	0	0	0	0	0	0	0	0	0
	18	0	0	0	0	0	0	0	0	0
	19	0	0	0	0	0	0	0	0	0
	20	0	0	0	0	0	0	0	0	0
	total	651.793	7.82151	3.25896	1601.1	51.2353	16.011	945.705	56.7423	28.3711

## Sheet: Services
	Define service elements delivered to diabetes patients
	Element number	Service Element	Description			Service number	Service	Service elements and precedence
	SE1	Screening-visit	Visit to a physician or nurse for screening on Diabetes			S1	Screening	Screening-visit, Lab-test-sampling, Lab-test-analysis,
	SE2	Lab test outside lab	Lab sampling and test done by main care giver (e.g. GP, with no referral of patient to lab)			S2	Diagnosis	First visit, Lab test outside lab, Lab-test-sampling, Lab-test-analysis, Visit for diagnosis and care plan, Education, Life style program
	SE3	Lab-test-sampling	Taking a blood sample from a patient in a lab or sampling station			S3	Chronic Diabetes treatment with life style advice	Lab-test-sampling, Lab-test-analysis, Follow–up visit, Diet consultation, Eye care, Foot care, ,
	SE4	Lab-test-analysis	Performing analaysis of blood sample in a lab			S4	Chronic Diabetes treated with life style advice and oral medication	Lab-test-sampling, Lab-test-analysis, Follow–up visit, Diet consultation, Eye care, Foot care, Oral medication, Prescription medicine
	SE5	First visit	First visit to main care giver related to Diabetes			S5	Insulin stabilization	Lab-test-sampling, Lab-test-analysis, Education for using insulin, Follow–up visit, Diet consultation, Eye care, Foot care, Self–test glucose monitoring, Oral medication, Insulin medication, Consultation of care, Insulin injection by professional, Prescription medicine,
	SE6	Visit for diagnosis and care plan	Second visit to main care giver (after blood test) to go through diagnosis and care plan			S6	Chronic Diabetes treated with life style advice and/or oral medication and insulin therapy	Lab-test-sampling, Lab-test-analysis, Follow–up visit, Diet consultation, Eye care, Foot care, Self–test glucose monitoring, Oral medication, Insulin medication, Consultation of care, Insulin injection by professional, Prescription medicine,
	SE7	Follow–up visit	All visits, related to Diabetes care, to main care giver			S7	Patients with complicated type2 diabetes treated with specialized care
	SE8	Diet consultation	Visit for getting diet advice,related to Diabetes care			Remark: if you add servcie elements to services, you will have to update the formula in the table above.
	SE9	Eye care	Visit for eye-screening, related to Diabetes (eye care for complications is excluded)
	SE10	Foot care	Visit for screening of foot problems related to Diabetes (foot care for complications is excluded)
	SE11	Self–test glucose monitoring	Glucose test performed by patient
	SE12	Oral medication	Oral medication related to Diabetes
	SE13	Insulin medication	Use of insulin
	SE14	Education	Instruction related to Diabetes self-care (not concerning insulin use)
	SE15	Consultation of care	Consultation of (other) specialized professional, asked by main care giver
	SE16	Life style program	Program to improve life style habits, aimed at new Diabetes patients
	SE17	Insulin injection by professional	Injection of insulin by nurse, for patients at their home who are not able to self-inject
	SE18	Delivering medication by professional	Delivering medication by Pharmacist or physician
	SE19	Prescription medicine	Prescription of medicine by main care giver, apart from patient's visits
	SE20	Education for using insulin	Instruction for insulin self injection
	SE21
	SE22
	SE23
	SE24
	SE25
	SE26
	SE27
	SE28
	SE29
	SE30
	Define service elements to respond demand segment
	Element number	Screening(S1)	Frequency	Usage
	1	Screening-visit	1	1
	2	Lab-test-sampling	1	0.3
	3	Lab-test-analysis	1	0.3
	4
	5
	6
	7
	8
	9
	10
	11
	12
	13
	14
	15
	Element number	Diagnosis (S2)	Frequency	Usage
	1	First visit	1	1
	2	Lab test outside lab	1	1
	3	Lab-test-sampling	1	1
	4	Lab-test-analysis	1	1
	5	Visit for diagnosis and care plan	1	1
	6	Education	4	1
	7	Life style program	12	1
	8
	9
	10
	11
	12
	13
	14
	15
	Element number	Chronic Diabetes treatment with life style advice(S3)	Frequency	Usage
	1	Lab-test-sampling	1	1
	2	Lab-test-analysis	1	1
	3	Follow–up visit	4	1
	4	Diet consultation	1	0.1
	5	Eye care	1	0.4
	6	Foot care	1	0.65
	7
	8
	9
	10
	11
	12
	13
	14
	15
	Element number	Chronic Diabetes treated with life style advice and oral medication(S4)	Frequency	Usage
	1	Lab-test-sampling	1	1
	2	Lab-test-analysis	1	1
	3	Follow–up visit	4	0.8
	4	Diet consultation	1	0.01
	5	Eye care	1	0.4
	6	Foot care	1	0.65
	7	Oral medication	365	1
	8	Prescription medicine	4	1
	9
	10
	11
	12
	13
	14
	15
	Element number	Insulin stabilization(S5)	Frequency	Usage
	1	Lab-test-sampling	1	1
	2	Lab-test-analysis	1	1
	3	Education for using insulin	8	1
	4	Follow–up visit	4	1
	5	Diet consultation	1	0.01
	6	Eye care	1	0.4
	7	Foot care	1	0.65
	8	Self–test glucose monitoring	100	1
	9	Oral medication	365	0.9
	10	Insulin medication	365	1
	11	Consultation of care	0.05	0.05
	12	Insulin injection by professional	365	0.1
	13	Prescription medicine	4	1
	14
	15
	16
	17
	18
	19
	20
	Element number	Chronic Diabetes treated with life style advice and/or oral medication and insulin therapy(S6)	Frequency	Usage
	1	Lab-test-sampling	1	1
	2	Lab-test-analysis	1	1
	3	Follow–up visit	4	1
	4	Diet consultation	1	0.01
	5	Eye care	1	0.4
	6	Foot care	1	0.65
	7	Self–test glucose monitoring	365	1
	8	Oral medication	365	0.9
	9	Insulin medication	365	1
	10	Consultation of care	0.05	0.05
	11	Insulin injection by professional	365	0.1
	12	Prescription medicine	4	1
	13
	14
	15
	16
	17
	18
	19
	20

## Sheet: Resources
	Resource number	Resource-name	Description
	R1	GP	General Practitioner
	R2	Lab	Laboratorium, specialized in blood sampletaking and tests. Sample taking stations are also included
	R3	Practice Nurse	Nurse that assist a physician by taking over routine care
	R4	Doctor Assistant	Assistant (not a nurse) of a physician
	R5	Diabetic Nurse	Nurse specialized in care for Diabetic Patients
	R6	Dietician	Dietician
	R7	Optometrist	Professional in eye care (not an opthomologist)
	R8	Podotherapist	Professional in foot care
	R9	Physiotherapist	Physiotherapist
	R10	Life Style Consultant	Professional specialized in life style advice
	R11	Pharmacist	Professional delivering medication
	R12	District Nurse	Nurse that provides care at patient's home
	R13	Specialist	Specialized Physician (not a GP)
	R14	Test Kit	Kit that contains material for testing glucose level
	R15	Insulin	Insulin medication
	R16	Medicine	Oral medication
	R17
	R18
	R19
	R20
	R21
	R22
	R23
	R24
	R25
	Element number	Service Element	Resource	resource requirement
	SE1	Screening-visit	GP	0.333333
	SE2	Lab test outside lab	Doctor assistant	0.0833333
	SE3	Lab-test-sampling	Lab	0.0833333
	SE4	Lab-test-analysis	Lab	0.0166667
	SE5	First visit	GP	0.333333
	SE6	Visit for diagnosis and care plan	GP	0.333333
	SE7	Follow–up visit	Practice nurse	0.333333
	SE8	Diet consultation	Dietician	0.75
	SE9	Eye care	Optometrist	0.0833333
	SE10	Foot care	Practice nurse	0.0833333
	SE11	Self–test glucose monitoring	Test Kit	1
	SE12	Oral medication	Medicine	1
	SE13	Insulin medication	Insulin	1
	SE14	Education	Diabetic nurse	0.333333
	SE15	Consultation of care	Specialist	0.166667
	SE16	Life style program	Life style consultant	0.333333
	SE17	Insulin injection by professional	District nurse	0.333333
	SE18	Delivering medication by professional	District nurse	0.333333
	SE19	Prescription medicine	Pharmacist	1
	SE20	Education for using insulin	Diabetic nurse	0.333333
	SE21
	SE22
	SE23
	SE24
	SE25
	SE26
	SE27
	SE28
	SE29
	SE30

## Sheet: Cost
	Resource number	Resource-name	Cost per unit
	R1	GP	150
	R2	Lab	45
	R3	Practice Nurse	65
	R4	Doctor Assistant	35
	R5	Diabetic Nurse	65
	R6	Dietician	65
	R7	Optometrist	65
	R8	Podotherapist
	R9	Physiotherapist
	R10	Life Style Consultant	65
	R11	Pharmacist	10
	R12	District Nurse	65
	R13	Specialist	180
	R14	Test Kit	2
	R15	Insulin	5
	R16	Medicine	1
	R17
	R18
	R19
	R20
	R21
	R22
	R23
	R24
	R25
	Element number	Service Element	Resource	resource requirement
	SE2	Screening-visit	GP	150
	SE3	Lab test outside lab	Doctor assistant	35
	SE4	Lab-test-sampling	Lab	45
	SE5	Lab-test-analysis	Lab	45
	SE6	First visit	GP	150
	SE7	Visit for diagnosis and care plan	GP	150
	SE8	Follow–up visit	Practice nurse	65
	SE9	Diet consultation	Dietician	65
	SE10	Eye care	Optometrist	65
	SE11	Foot care	Practice nurse	65
	SE12	Self–test glucose monitoring	Test Kit	2
	SE13	Oral medication	Medicine	1
	SE14	Insulin medication	Insulin	5
	SE15	Education	Diabetic nurse	65
	SE16	Consultation of care	Specialist	180
	SE17	Life style program	Life style consultant	65
	SE18	Insulin injection by professional	District nurse	65
	SE19	Delivering medication by professional	District nurse	65
	SE20	Prescription medicine	Pharmacist	10
	SE21	Education for using insulin	Diabetic nurse	65
	SE22			0
	SE23		0	0
	SE24		0	0
	SE25		0	0
	SE26		0	0
	SE27		0	0
	SE28		0	0
	SE29		0	0
	SE30		0	0
	0		0	0

## Sheet: Supply
	Area	GP	Practice Nurse	Doctor Assistant
	Urban area	98	67	161
	Rural area	58	58	178
	0
	ZEL	156	125	339

## Sheet: Outcomes
	New users(patients) in the region of study
		Urban area	Rural area	ZEL
	DS1			0
	DS2	673.333	221	894.333
	DS3	639.574	209.92	849.493
	DS4	424.708	139.397	564.105
	Total	1737.62	570.316	2307.93
	Total costs per demand segment (1000)
	DS	Urban area	Rural area	ZEL
	DS1	0	0	0
	DS2	504.739	165.664	670.403
	DS3	2365.95	776.548	3142.5
	DS4	12448.4	4085.79	16534.2
	Average costs per patient at DSs (1000)
	DS	Urban area	Rural area	ZEL
	DS1	0	0	0
	DS2	0.749612	0.749612	0.749612
	DS3	3.69927	3.69927	3.69927
	DS4	29.3105	29.3105	29.3105
																	Cost per patient at DS
																	Ds1
	Average costs per patient/year at demand segments in the region																Ds2
	DS	Urban area	Rural area	ZEL													Ds3
	DS1																Ds4
	DS2	249.871	249.871	249.871
	DS3	411.03	411.03	411.03
	DS4	2931.05	2931.05	2931.05
	Ratio of resource to demand (new users) in the region of study
	Area	Demand/GP	Demand/Practice nurse	Doctor assistant
	Urban area	25.9346	17.7308	10.7926
	Rural area	9.83304	9.83304	3.20402
	ZEL	14.7944	18.4635	6.80806

## Sheet: Service Volumes
	Service elements volume for demand segment1
	i	Service	Service element	Frequency of service (per year/patient)	Usage	New user at Urban area	New user at Rural area	Total users at ZEL	volume at Urban area	volume Rural area	Total volume at ZEL
	1	Screening	Screening-visit	1	1			0	0	0	0
	2		Lab-test-sampling	1	0.3			0	0	0	0
	3		Lab-test-analysis	1	0.3			0	0	0	0
	4		0	0	0			0	0	0	0
	5		0	0	0			0	0	0	0
	Service elements volume for demand segment2
	i	Service	Service element	Frequency of service (per year/patient)	Usage	New user at Urban area	New user at Rural area	Total users at ZEL	volume at Urban area	volume Rural area	Total volume at ZEL
	1	Diagnosis	First visit	1	1	673.333	221	894.333	673.333	221	894.333
	2		Lab test outside lab	1	1	673.333	221	894.333	673.333	221	894.333
	3		Lab-test-sampling	1	1	673.333	221	894.333	673.333	221	894.333
	4		Lab-test-analysis	1	1	673.333	221	894.333	673.333	221	894.333
	5		Visit for diagnosis and care plan	1	1	673.333	221	894.333	673.333	221	894.333
	6		Education	4	1	673.333	221	894.333	2693.33	884	3577.33
	7		Life style program	12	1	673.333	221	894.333	8080	2652	10732
	8		0	0	0	673.333	221	894.333	0	0	0
	9		0	0	0	673.333	221	894.333	0	0	0
	10		0	0	0	673.333	221	894.333	0	0	0
	1	Life style advice	Lab-test-sampling	1	1	1312.52	430.793	1743.31	1312.52	430.793	1743.31
	2		Lab-test-analysis	1	1	1312.52	430.793	1743.31	1312.52	430.793	1743.31
	3		Follow–up visit	4	1	1985.85	651.793	2637.65	7943.42	2607.17	10550.6
	4		Diet consultation	1	0.1	1985.85	651.793	2637.65	198.585	65.1793	263.765
	5		Eye care	1	0.4	1985.85	651.793	2637.65	794.342	260.717	1055.06
	6		Foot care	1	0.65	1985.85	651.793	2637.65	1290.81	423.665	1714.47
	7		0	0	0	1985.85	651.793	2637.65	0	0	0
	8		0	0	0	1985.85	651.793	2637.65	0	0	0
	9		0	0	0	1985.85	651.793	2637.65	0	0	0
	10		0	0	0	1985.85	651.793	2637.65	0	0	0
	11		0	0	0	1985.85	651.793	2637.65	0	0	0
	12		0	0	0	1985.85	651.793	2637.65	0	0	0
	13		0	0	0	1985.85	651.793	2637.65	0	0	0
	14		0	0	0	1985.85	651.793	2637.65	0	0	0
	15		0	0	0	1985.85	651.793	2637.65	0	0	0
	Service elements volume for demand segment 3
	i	Service	Service element	Frequency of service (per year/patient)	Usage	New user at Urban area	New user at Rural area	Total users at ZEL	volume at Urban area	volume Rural area	Total volume at ZEL
	1	Oral medication	Lab-test-sampling	1	1	4878.17	1601.1	6479.27	4878.17	1601.1	6479.27
	2		Lab-test-analysis	1	1	4878.17	1601.1	6479.27	4878.17	1601.1	6479.27
	3		Follow–up visit	4	0.8	4878.17	1601.1	6479.27	15610.1	5123.53	20733.7
	4		Diet consultation	1	0.01	4878.17	1601.1	6479.27	48.7817	16.011	64.7927
	5		Eye care	1	0.4	4878.17	1601.1	6479.27	1951.27	640.441	2591.71
	6		Foot care	1	0.65	4878.17	1601.1	6479.27	3170.81	1040.72	4211.53
	7		Oral medication	365	1	4878.17	1601.1	6479.27	1.78053e+06	584403	2.36494e+06
	8		Prescription medicine	4	1	4878.17	1601.1	6479.27	19512.7	6404.41	25917.1
	9		0	0	0	4878.17	1601.1	6479.27	0	0	0
	10		0	0	0	4878.17	1601.1	6479.27	0	0	0
	11		0	0	0	4878.17	1601.1	6479.27	0	0	0
	12		0	0	0	4878.17	1601.1	6479.27	0	0	0
	13		0	0	0	4878.17	1601.1	6479.27	0	0	0
	14		0	0	0	4878.17	1601.1	6479.27	0	0	0
	15		0	0	0	4878.17	1601.1	6479.27	0	0	0
	Service elements volume for demand segment 4
	i	Service	Service element	Frequency of service (per year/patient)	Usage	New user at Urban area	New user at Rural area	Total users at ZEL	volume at Urban area	volume Rural area	Total volume at ZEL
	1	Insulin stabilization	Lab-test-sampling	1	1	424.708	139.397	564.105	424.708	139.397	564.105
	2		Lab-test-analysis	1	1	424.708	139.397	564.105	424.708	139.397	564.105
	3		Education for using insulin	8	1	424.708	139.397	564.105	3397.67	1115.17	4512.84
	4		Follow–up visit	4	1	424.708	139.397	564.105	1698.83	557.587	2256.42
	5		Diet consultation	1	0.01	424.708	139.397	564.105	4.24708	1.39397	5.64105
	6		Eye care	1	0.4	424.708	139.397	564.105	169.883	55.7587	225.642
	7		Foot care	1	0.65	424.708	139.397	564.105	276.06	90.6079	366.668
	8		Self–test glucose monitoring	100	1	424.708	139.397	564.105	42470.8	13939.7	56410.5
	9		Oral medication	365	0.9	424.708	139.397	564.105	139517	45791.8	185308
	10		Insulin medication	365	1	424.708	139.397	564.105	155018	50879.8	205898
	11		Consultation of care	0.05	0.05	424.708	139.397	564.105	1.06177	0.348492	1.41026
	12		Insulin injection by professional	365	0.1	424.708	139.397	564.105	15501.8	5087.98	20589.8
	13		Prescription medicine	4	1	424.708	139.397	564.105	1698.83	557.587	2256.42
	14		0	0	0	424.708	139.397	564.105	0	0	0
	15		0	0	0	424.708	139.397	564.105	0	0	0
	16		0	0	0	424.708	139.397	564.105	0	0	0
	17		0	0	0	424.708	139.397	564.105	0	0	0
	18		0	0	0	424.708	139.397	564.105	0	0	0
	19		0	0	0	424.708	139.397	564.105	0	0	0
	20		0	0	0	424.708	139.397	564.105	0	0	0
	1	Insulin therapy	Lab-test-sampling	1	1	2456.62	806.308	3262.93	2456.62	806.308	3262.93
	2		Lab-test-analysis	1	1	2456.62	806.308	3262.93	2456.62	806.308	3262.93
	3		Follow–up visit	4	1	2881.33	945.705	3827.04	11525.3	3782.82	15308.2
	4		Diet consultation	1	0.01	2881.33	945.705	3827.04	28.8133	9.45705	38.2704
	5		Eye care	1	0.4	2881.33	945.705	3827.04	1152.53	378.282	1530.82
	6		Foot care	1	0.65	2881.33	945.705	3827.04	1872.87	614.708	2487.57
	7		Self–test glucose monitoring	365	1	2881.33	945.705	3827.04	1.05169e+06	345182	1.39687e+06
	8		Oral medication	365	0.9	2881.33	945.705	3827.04	946518	310664	1.25718e+06
	9		Insulin medication	365	1	2881.33	945.705	3827.04	1.05169e+06	345182	1.39687e+06
	10		Consultation of care	0.05	0.05	2881.33	945.705	3827.04	7.20333	2.36426	9.56759
	11		Insulin injection by professional	365	0.1	2881.33	945.705	3827.04	105169	34518.2	139687
	12		Prescription medicine	4	1	2881.33	945.705	3827.04	11525.3	3782.82	15308.2
	13		0	0	0	2881.33	945.705	3827.04	0	0	0
	14		0	0	0	2881.33	945.705	3827.04	0	0	0
	15		0	0	0	2881.33	945.705	3827.04	0	0	0
	16		0	0	0	2881.33	945.705	3827.04	0	0	0
	17		0	0	0	2881.33	945.705	3827.04	0	0	0
	18		0	0	0	2881.33	945.705	3827.04	0	0	0

## Sheet: Resource Use
	Resource use at demand segment 1
	i	Service	Service element	Resource type	Resource requirement per element	Resource use at Urban area	Resource use at Rural area	Total Resource use per element at ZEL
	1	Screening	Screening-visit	GP	0.333333	0	0	0
	2		Lab-test-sampling	Lab	0.0833333	0	0	0
	3		Lab-test-analysis	Lab	0.0166667	0	0	0
	4		0	0	0	0	0	0
	5		0	0	0	0	0	0
	Resource use at demand segment 2
	i	Service	Service element	Resource type	Resource requirement per element	Resource use at Urban area	Resource use at Rural area	Total Resource use per element at ZEL
	1	Diagnosis	First visit	GP	0.333333	224.444	73.6667	298.111
	2		Lab test outside lab	Doctor assistant	0.0833333	56.1111	18.4167	74.5278
	3		Lab-test-sampling	Lab	0.0833333	56.1111	18.4167	74.5278
	4		Lab-test-analysis	Lab	0.0166667	11.2222	3.68333	14.9056
	5		Visit for diagnosis and care plan	GP	0.333333	224.444	73.6667	298.111
	6		Education	Diabetic nurse	0.333333	897.778	294.667	1192.44
	7		Life style program	Life style consultant	0.333333	2693.33	884	3577.33
	8		0	0	0	0	0	0
	9		0	0	0	0	0	0
	10		0	0	0	0	0	0
	1	Life style advice	Lab-test-sampling	Lab	0.0833333	109.377	35.8994	145.276
	2		Lab-test-analysis	Lab	0.0166667	21.8754	7.17988	29.0552
	3		Follow–up visit	Practice nurse	0.333333	2647.81	869.057	3516.86
	4		Diet consultation	Dietician	0.75	148.939	48.8845	197.824
	5		Eye care	Optometrist	0.0833333	66.1952	21.7264	87.9216
	6		Foot care	Practice nurse	0.0833333	107.567	35.3054	142.873
	7		0	0	0	0	0	0
	8		0	0	0	0	0	0
	9		0	0	0	0	0	0
	10		0	0	0	0	0	0
	11		0	0	0	0	0	0
	12		0	0	0	0	0	0
	13		0	0	0	0	0	0
	14		0	0	0	0	0	0
	15				0	0	0	0
	Resource use at demand segment 3
	i	Service	Service element	Resource type	Resource requirement per element	Resource use at Urban area	Resource use at Rural area	Total Resource use per element at ZEL
	1	Oral medication	Lab-test-sampling	Lab	0.0833333	406.514	133.425	539.94
	2		Lab-test-analysis	Lab	0.0166667	81.3029	26.685	107.988
	3		Follow–up visit	Practice nurse	0.333333	5203.38	1707.84	6911.23
	4		Diet consultation	Dietician	0.75	36.5863	12.0083	48.5946
	5		Eye care	Optometrist	0.0833333	162.606	53.3701	215.976
	6		Foot care	Practice nurse	0.0833333	264.234	86.7264	350.961
	7		Oral medication	Medicine	1	1.78053e+06	584403	2.36494e+06
	8		Prescription medicine	Pharmacist	1	19512.7	6404.41	25917.1
	9		0	0	0	0	0	0
	10		0	0	0	0	0	0
	11		0	0	0	0	0	0
	12		0	0	0	0	0	0
	13		0	0	0	0	0	0
	14		0	0	0	0	0	0
	15		0	0	0	0	0	0
	Resource use at demand segment 4
	i	Service	Service element	Resource type	Resource requirement per element	Resource use at Urban area	Resource use at Rural area	Total Resource use per element at ZEL
	1	Insulin stabilization	Lab-test-sampling	Lab	0.0833333	35.3923	11.6164	47.0087
	2		Lab-test-analysis	Lab	0.0166667	7.07847	2.32328	9.40175
	3		Education for using insulin	Diabetic nurse	0.333333	1132.56	371.725	1504.28
	4		Follow–up visit	Practice nurse	0.333333	566.278	185.862	752.14
	5		Diet consultation	Dietician	0.75	3.18531	1.04548	4.23079
	6		Eye care	Optometrist	0.0833333	14.1569	4.64656	18.8035
	7		Foot care	Practice nurse	0.0833333	23.005	7.55066	30.5557
	8		Self–test glucose monitoring	Test Kit	1	42470.8	13939.7	56410.5
	9		Oral medication	Medicine	1	139517	45791.8	185308
	10		Insulin medication	Insulin	1	155018	50879.8	205898
	11		Consultation of care	Specialist	0.166667	0.176962	0.058082	0.235044
	12		Insulin injection by professional	District nurse	0.333333	5167.28	1695.99	6863.28
	13		Prescription medicine	Pharmacist	1	1698.83	557.587	2256.42
	14		0	0	0	0	0	0
	15		0	0	0	0	0	0
	16		0	0	0	0	0	0
	17		0	0	0	0	0	0
	18		0	0	0	0	0	0
	19		0	0	0	0	0	0
	20		0	0	0	0	0	0
	1	Insulin therapy	Lab-test-sampling	Lab	0.0833333	204.719	67.1923	271.911
	2		Lab-test-analysis	Lab	0.0166667	40.9437	13.4385	54.3822
	3		Follow–up visit	Practice nurse	0.333333	3841.78	1260.94	5102.72
	4		Diet consultation	Dietician	0.75	21.61	7.09279	28.7028
	5		Eye care	Optometrist	0.0833333	96.0444	31.5235	127.568
	6		Foot care	Practice nurse	0.0833333	156.072	51.2257	207.298
	7		Self–test glucose monitoring	Test Kit	1	1.05169e+06	345182	1.39687e+06
	8		Oral medication	Medicine	1	946518	310664	1.25718e+06
	9		Insulin medication	Insulin	1	1.05169e+06	345182	1.39687e+06
	10		Consultation of care	Specialist	0.166667	1.20056	0.394044	1.5946
	11		Insulin injection by professional	District nurse	0.333333	35056.2	11506.1	46562.3
	12		Prescription medicine	Pharmacist	1	11525.3	3782.82	15308.2
	13		0	0	0	0	0	0
	14		0	0	0	0	0	0
	15		0	0	0	0	0	0
	16		0	0	0	0	0	0
	17		0	0	0	0	0	0
	18		0	0	0	0	0	0

## Sheet: Service cost
	Service elements cost at demand segment 1
	i	Service	Service element	Resource type	Cost	Cost of SE at Urban area	Cost of SE at Rural area	Total cost of SE at ZEL
	1	Screening	Screening-visit	GP	150	0	0	0
	2		Lab-test-sampling	Lab	45	0	0	0
	3		Lab-test-analysis	Lab	45	0	0	0
	4		0	0	0	0	0	0
	5		0	0	0	0	0	0
	Total					0	0	0
	Service elements cost at demand segment 2
	i	Service	Service element	Resource type	Cost	Cost of SE at Urban area	Cost of SE at Rural area	Total cost of SE at ZEL
	1	Diagnosis	First visit	GP	150	33666.7	11050	44716.7
	2		Lab test outside lab	Doctor assistant	35	1963.89	644.583	2608.47
	3		Lab-test-sampling	Lab	45	2525	828.75	3353.75
	4		Lab-test-analysis	Lab	45	505	165.75	670.75
	5		Visit for diagnosis and care plan	GP	150	33666.7	11050	44716.7
	6		Education	Diabetic nurse	65	58355.6	19153.3	77508.9
	7		Life style program	Life style consultant	65	175067	57460	232527
	8		0	0	0	0	0	0
	9		0	0	0	0	0	0
	10		0	0	0	0	0	0
	1	Life style advice	Lab-test-sampling	Lab	45	4921.95	1615.47	6537.43
	2		Lab-test-analysis	Lab	45	984.391	323.095	1307.49
	3		Follow–up visit	Practice nurse	65	172107	56488.7	228596
	4		Diet consultation	Dietician	65	9681.04	3177.49	12858.5
	5		Eye care	Optometrist	65	4302.68	1412.22	5714.9
	6		Foot care	Practice nurse	65	6991.86	2294.85	9286.72
	7		0	0	0	0	0	0
	8		0	0	0	0	0	0
	9		0	0	0	0	0	0
	10		0	0	0	0	0	0
	11		0	0	0	0	0	0
	12		0	0	0	0	0	0
	13		0	0	0	0	0	0
	14		0	0	0	0	0	0
	15				0	0	0	0
	Total					504.739	165.664	670.403
	Service elements cost at demand segment 3
	i	Service	Service element	Resource type	Cost	Cost of SE at Urban area	Cost of SE at Rural area	Total cost of SE at ZEL
	1	Oral medication	Lab-test-sampling	Lab	45	18293.1	6004.14	24297.3
	2		Lab-test-analysis	Lab	45	3658.63	1200.83	4859.46
	3		Follow–up visit	Practice nurse	65	338220	111010	449230
	4		Diet consultation	Dietician	65	2378.11	780.538	3158.65
	5		Eye care	Optometrist	65	10569.4	3469.06	14038.4
	6		Foot care	Practice nurse	65	17175.2	5637.22	22812.4
	7		Oral medication	Medicine	1	1.78053e+06	584403	2.36494e+06
	8		Prescription medicine	Pharmacist	10	195127	64044.1	259171
	9		0	0	0	0	0	0
	10		0	0	0	0	0	0
	11		0	0	0	0	0	0
	12		0	0	0	0	0	0
	13		0	0	0	0	0	0
	14		0	0	0	0	0	0
	15		0	0	0	0	0	0
	Total					2365.95	776.548	3142.5
	Service elements cost at demand segment 4
	i	Service	Service element	Resource type	Cost	Cost of SE at Urban area	Cost of SE at Rural area	Total cost of SE at ZEL
	1	Insulin stabilization	Lab-test-sampling	Lab	45	1592.66	522.738	2115.39
	2		Lab-test-analysis	Lab	45	318.531	104.548	423.079
	3		Education for using insulin	Diabetic nurse	65	73616.1	24162.1	97778.2
	4		Follow–up visit	Practice nurse	65	36808	12081.1	48889.1
	5		Diet consultation	Dietician	65	207.045	67.9559	275.001
	6		Eye care	Optometrist	65	920.201	302.026	1222.23
	7		Foot care	Practice nurse	65	1495.33	490.793	1986.12
	8		Self–test glucose monitoring	Test Kit	2	84941.6	27879.4	112821
	9		Oral medication	Medicine	1	139517	45791.8	185308
	10		Insulin medication	Insulin	5	775092	254399	1.02949e+06
	11		Consultation of care	Specialist	180	31.8531	10.4548	42.3079
	12		Insulin injection by professional	District nurse	65	335873	110240	446113
	13		Prescription medicine	Pharmacist	10	16988.3	5575.87	22564.2
	14		0	0	0	0	0	0
	15		0	0	0	0	0	0
	16		0	0	0	0	0	0
	17		0	0	0	0	0	0
	18		0	0	0	0	0	0
	19		0	0	0	0	0	0
	20		0	0	0	0	0	0
	1	Insulin therapy	Lab-test-sampling	Lab	45	9212.34	3023.65	12236
	2		Lab-test-analysis	Lab	45	1842.47	604.731	2447.2
	3		Follow–up visit	Practice nurse	65	249716	81961.1	331677
	4		Diet consultation	Dietician	65	1404.65	461.031	1865.68
	5		Eye care	Optometrist	65	6242.89	2049.03	8291.91
	6		Foot care	Practice nurse	65	10144.7	3329.67	13474.4
	7		Self–test glucose monitoring	Test Kit	2	2.10337e+06	690364	2.79374e+06
	8		Oral medication	Medicine	1	946518	310664	1.25718e+06
	9		Insulin medication	Insulin	5	5.25843e+06	1.72591e+06	6.98434e+06
	10		Consultation of care	Specialist	180	216.1	70.9279	287.028
	11		Insulin injection by professional	District nurse	65	2.27865e+06	747895	3.02655e+06
	12		Prescription medicine	Pharmacist	10	115253	37828.2	153082
	13		0	0	0	0	0	0
	14		0	0	0	0	0	0
	15		0	0	0	0	0	0
	16		0	0	0	0	0	0
	17		0	0	0	0	0	0
	18		0	0	0	0	0	0
	Total					12448.4	4085.79	16534.2
	Summary of cost for resource
		Resource	Cost of resource at Urban area	Cost of resource at Rural area	Total cost of SE at ZEL
	R1	GP	67.3333	22.1	89.4333
	R2	Lab	43.8541	14.3937	58.2478
	R3	Practice Nurse	832.658	273.293	1105.95
	R4	Doctor Assistant	1.96389	0.644583	2.60847
	R5	Diabetic Nurse	131.972	43.3154	175.287
	R6	Dietician	13.6708	4.48701	18.1579
	R7	Optometrist	22.0351	7.23233	29.2675
	R8	Podotherapist	0	0	0
	R9	Physiotherapist	0	0	0
	R10	Life Style Consultant	175.067	57.46	232.527
	R11	Pharmacist	327.368	107.448	434.817
	R12	District Nurse	2614.53	858.134	3472.66
	R13	Specialist	0.247953	0.0813826	0.329336
	R14	Test Kit	2188.31	718.244	2906.56
	R15	Insulin	6033.52	1980.31	8013.83
	R16	Medicine	2866.57	940.858	3807.43
	R17		0	0	0
	R18		0	0	0
	R19		0	0	0
	R20		0	0	0
	R21		0	0	0
	R22		0	0	0
	R23		0	0	0
	R24		0	0	0
	R25		0	0	0
	Total		15319.1	5028	20347.1
	Cost summary for service elements
			Cost of SE at Urban area	Cost of SE at Rural area	Total cost of SE at ZEL
	1	Screening-visit	0	0	0
	2	Lab test outside lab	1.96389	0.644583	2.60847
	3	Lab-test-sampling	36.5451	11.9948	48.5398
	4	Lab-test-analysis	7.30902	2.39895	9.70797
	5	First visit	33.6667	11.05	44.7167
	6	Visit for diagnosis and care plan	33.6667	11.05	44.7167
	7	Follow–up visit	796.851	261.541	1058.39
	8	Diet consultation	13.6708	4.48701	18.1579
	9	Eye care	22.0351	7.23233	29.2675
	10	Foot care	35.8071	11.7525	47.5596
	11	Self–test glucose monitoring	2188.31	718.244	2906.56
	12	Oral medication	2866.57	940.858	3807.43
	13	Insulin medication	6033.52	1980.31	8013.83
	14	Education	58.3556	19.1533	77.5089
	15	Consultation of care	0.247953	0.0813826	0.329336
	16	Life style program	175.067	57.46	232.527
	17	Insulin injection by professional	2614.53	858.134	3472.66
	18	Delivering medication by professional	0	0	0
	19	Prescription medicine	327.368	107.448	434.817
	20	Education for using insulin	73.6161	24.1621	97.7782
	21		0	0	0
	22		0	0	0
	23		0	0	0
	24		0	0	0
	25		0	0	0
	26		0	0	0
	27		0	0	0
	28		0	0	0
	29		0	0	0
	30		0	0	0
			DS1	DS2	DS3	DS4
	1	Screening-visit
	2	Lab test outside lab
	3	Lab-test-sampling
	4	Lab-test-analysis
	5	First visit
	6	Visit for diagnosis and care plan
	7	Follow–up visit
	8	Diet consultation
	9	Eye care
	10	Foot care
	11	Self–test glucose monitoring
	12	Oral medication
	13	Insulin medication
	14	Education
	15	Consultation of care
	16	Life style program
	17	Insulin injection by professional
	18	Delivering medication by professional
	19	Prescription medicine
	20	Education for using insulin
	21
	22
	23
	24
	25
	26
	27
	28
	29
	30

[truncated: 1 more sheets: Sheet1]
