# Supplementary material for: The relationship between context, structure, and processes with outcomes of 6 regional diabetes networks in Europe
Source: PLoS One. 2018 Feb 15;13(2):e0192599. doi: 10.1371/journal.pone.0192599 (PMC5813938; doi:10.1371/journal.pone.0192599)
Supplement: S4 Appendix — (XLSX) [file pone.0192599.s005.xlsx]

## Sheet: Demand & demographic charact 
	Demand segments for type 2 diabetes (number of patients per demand segment)
		Keski-Suomi (FI)	Herakleion (GR)	NWN (NL)	Valencia (SP)	Tower Hamlets (UK)
	DS1: Population that is at risk for developing type 2 diabetes
	DS2: Patients with type 2 diabetes needing lifestyle advice.	4758	2331	2683	5156
	DS3: Patients with type 2 diabetes needing lifestyle advice and oral medication.	10086	13040	8084	4052
	DS4: Patients with type 2 diabetes needing lifestyle advice, oral medication and insulin injections.	2723	5991	1451	1516
	Total	17567	21362	12218	10724	11203
	Data per demand segment is based on operational model. Data for Bamberg (GE) is not available. Data for Tower Hamlets only available as a total number.
	Demographic characteristics of type 2 diabetes patients (survey data)
	Age
	Country	Mean	Standard-deviation	Median	Minimum	Maximum	Persons included	Percentage included	Age unknow	Age unknown	Total
	Keski-Suomi	64.5	9.56	65	34	98	181	0.989071	2	0.010929	183
	Bamberg	66.5	11.1	69	21	92	276	0.978723	6	0.0212766	282
	Herakleion	66.4	10.5	67	30	89	178	0.994413	1	0.00558659	179
	NWN & DWO	66.1	10.6	66	29	89	378	0.976744	9	0.0232558	387
	Valencia	68.9	11.6	70	30	92	107	0.930435	8	0.0695652	115
	Tower Hamlets	63.8	12.8	65	28	90	303	0.968051	10	0.0319489	313
	Total	65.7	11.2	66	21	98	1120	0.973877	26	0.0261226	1459
	Gender
	Country		Keski-Suomi	Bamberg	Herakleion	NWN & DWO	Valencia	Tower Hamlets	Total
	Female	N	66	141	76	160	48	118	609
		%	0.360656	0.5	0.424581	0.413437	0.417391	0.376997	0.417409
	Male	N	112	135	102	208	58	181	796
		%	0.612022	0.478723	0.569832	0.537468	0.504348	0.578275	0.545579
	Gender unknown	N	5	6	1	19	9	14	54
		%	0.0273224	0.0212766	0.00558659	0.0490956	0.0782609	0.0447284	0.0370117
	Total		183	282	179	387	115	313	1459
	Education
			Keski-Suomi	Bamberg	Herakleion	NWN & DWO	Valencia	Tower Hamlets	Total
	minimum school leaving age	N	73	97	126	93	69	177	635
		%	0.434524	0.366038	0.741176	0.255495	0.69	0.641304	0.43523
	more than minimum school leaving age	N	95	168	44	271	31	99	708
		%	0.565476	0.633962	0.258824	0.744505	0.31	0.358696	0.485264
	Education unknown	N	15	17	9	23	15	37	116
		%	0.0819672	0.0602837	0.0502793	0.0594315	0.130435	0.118211	0.0795065
	total		183	282	179	387	115	313	1459
	Time since diagnosis
			Keski-Suomi	Bamberg	Herakleion	NWN & DWO	Valencia	Tower Hamlets	Total
	Mean		9.49554	12.5427	11.2187	14.4222	9.01696	9.53958	11.0393
	95% Confidence Interval for Mean	Lower Bound	8.28195	11.2305	9.86492	11.9724	8.21996	8.69179	9.71025
		Upper Bound	10.7091	13.8549	12.5724	16.8721	9.81396	10.3874	12.3683
	Std. Deviation		7.96744	10.4489	8.58739	11.6968	7.4602	8.39399	9.09245
	Minimum		0	0.416667	0.333333	0.5	0.583333	0	0
	Maximum		39.75	55.4167	41.3333	57.5	51.5833	53.75	57.5
	Persons included	N	168	243	157	331	90	269	1258
		Percent	0.918033	0.861702	0.877095	0.855297	0.782609	0.859425	0.859027
	Time snice diagnosis unknown	N	15	39	22	56	25	44	201
		Percent	0.0819672	0.138298	0.122905	0.144703	0.217391	0.140575	0.140973
	Total	N	183	282	179	387	115	313	1459
		Percent	1	1	1	1	1	1	1
	Demand segment (survey)
			Keski-Suomi	Bamberg	Herakleion	NWN & DWO	Valencia	Tower Hamlets	Total
	DS2	N	5	20	2	73	8	45	153
		%	0.0273224	0.070922	0.0111732	0.18863	0.0695652	0.14377	0.104866
	DS3	N	103	146	101	223	63	186	822
		%	0.562842	0.51773	0.564246	0.576227	0.547826	0.594249	0.5634
	DS4	N	56	89	45	56	27	62	335
		%	0.306011	0.315603	0.251397	0.144703	0.234783	0.198083	0.229609
	Dmenas segment unknown	N	19	27	31	35	17	20	149
		%	0.103825	0.0957447	0.173184	0.0904393	0.147826	0.0638978	0.102125
	Total		183	282	179	387	115	313	1459

## Sheet: Frequency & Usage of services
	Frequency and usage of service elements for type 2 diabetes per year
	S1 Screening	Keski-Suomi (FI)		Bamberg (GE)		Heraklion (GR)		Tilburg (NL)		Valencia (SP)		Tower Hamlets (UK)
		Frequency	Usage	Frequency	Usage	Frequency	Usage	Frequency	Usage	Frequency	Usage	Frequency	Usage
	Screening-visit			1	1					1	0.35	1	1
	Lab-test-sampling				0.3					1	0.35	1	0.3
	Lab-test-analysis				0.3					1	0.35	1	0.3
	S2 Diagnosis	Keski-Suomi (FI)		Bamberg (GE)		Heraklion (GR)		Tilburg (NL)		Valencia (SP)		Tower Hamlets (UK)
		Frequency	Usage	Frequency	Usage	Frequency	Usage	Frequency	Usage	Frequency	Usage	Frequency	Usage
	First visit	1	1			0.641026	0.64	1	1	1	1	1	1
	Lab test outside lab	1	1			0.358974	0.358974	1	0.2	1	1	1	1
	Lab-test-sampling	1	1			1.28205	0.641026	1	0.8	1	1	1	1
	Lab-test-analysis	1	1	1	1	1.28205	0.641026	1	0.8	1	1	1	1
	Visit for diagnosis and care plan	1	0.95	1	1	1	0.998974	3	1	1	1	1	1
	Education	1	0.95			1	1	4	1	1	1	4	1
	Life style program	1	0.1					12	1	1	1	12	1
	Diet consultation					0.620513	0.620513
	S3 Chronic Diabetes treatment with life style advice	Keski-Suomi (FI)		Bamberg (GE)		Heraklion (GR)		Tilburg (NL)		Valencia (SP)		Tower Hamlets (UK)
		Frequency	Usage	Frequency	Usage	Frequency	Usage	Frequency	Usage	Frequency	Usage	Frequency	Usage
	Lab test outside lab					0.685641	0.358974
	Lab-test-sampling	2	0.9	2	1	1.46154	0.641026	1	1	1	0.6	1	1
	Lab-test-analysis	2	0.9	2	1	1.46154	0.641026	1	1	1	0.6	1	1
	Follow–up visit	2	0.9	2	1	1.78308	0.991795	4	0.8	2	0.6	4	1
	Diet consultation	1	0.1	0.5	1	1.55744	0.774359	1	0.01	2	0.6	1	0.1
	Education					1.55385	0.766154		0.8
	Eye care	1	1			0.774359	0.762051	1	0.4	0	0	1	0.4
	Foot care	1	0.4			1.55744	0.766154	1	0.1	0	0	1	0.65
	Consultation of care					1	0.502692
	Self–test glucose monitoring	52	1			165.467	0.698462
	Calculation of waist circumference									2	0.6
	Electrocardiogram ("Cardiovascular registry")									0.5	0.6
	Care of wounds and ulcers
									0.05
	S4 Chronic Diabetes treated with life style advice and oral medication	Keski-Suomi (FI)		Bamberg (GE)		Heraklion (GR)		Tilburg (NL)		Valencia (SP)		Tower Hamlets (UK)
		Frequency	Usage	Frequency	Usage	Frequency	Usage	Frequency	Usage	Frequency	Usage	Frequency	Usage
	Lab test outside lab					0.782564	0.358974
	Lab-test-sampling	2	0.95	4	1	1.72821	0.641026	1	1	2	0.7	1	1
	Lab-test-analysis	1	0.95	4	1	1.72821	0.641026	1	1	2	0.7	1	1
	Follow–up visit	2	0.95	4	0.8	4.94359	0.995897	4	0.8	4	0.7	4	0.8
	Diet consultation	1	0.2	0	0	3.6	0.766154	1	0.01	4	0.7	1	0.01
	Education					3.2359	0.762051		0.8
	Eye care	1	1	0	0	1	0.989744	1	0.4	1	0.7	1	0.4
	Foot care	1	0.7	0.02	0.65	2.12308	0.765949	1	0.1	4	0.7	1	0.65
	Consultation of care					1	0.682436
	Self–test glucose monitoring	208	1			188.267	1			50	0.7
	Calculation of waist circumference									4	0.7
	Electrocardiogram ("Cardiovascular registry")									1	0.7
	Care of wounds and ulcers									4	0.5
	Oral medication	365	1	365	1	365	1	365	1	365	0.99	365	1
	Prescription medicine	4	1	0	0	9.83077	0.907692	4	0.2	4	0.99	4	1
	Therapy and training programme for Oral medication Patients			0.1	0.1
	LINDA – Diabetes-Self-management-Training - no ICT-Patients			0.1	0.1
	MEDIAS 2 (More Diabetes Self-management for Type2-Diabetes-Patients)			0.1	0.1
	Delivering medication by professional	4	1		0		1	4	1		0		N/A
	S5 Insulin stabilization	Keski-Suomi (FI)		Bamberg (GE)		Heraklion (GR)		Tilburg (NL)		Valencia (SP)		Tower Hamlets (UK)
		Frequency	Usage	Frequency	Usage	Frequency	Usage	Frequency	Usage	Frequency	Usage	Frequency	Usage
	Lab test outside lab					0.782564	0.358974
	Lab-test-sampling	6	1	1	1	1.72821	0.641026	1	1	4	0.93	1	1
	Lab-test-analysis	6	1	1	1	1.72821	0.641026	1	1	4	0.93	1	1
	Follow–up visit	6	1			7.14872	1	4	1	6	0.95	4	1
	Diet consultation	1	0.2			4.85128	0.584615	1	0.01	0.25	0.95	1	0.01
	Education					4.89231	0.774359
	Eye care	1	1	1	0.4	1	0.989744	1	0.4	0	0	1	0.4
	Foot care	1	1	1	0.65	4.56154	1	1	0.65	0.25	0.95	1	0.65
	Consultation of care	1	0.05	0.05	0.05	1	0.887179	1	0.05	1	0.05	0.05	0.05
	Self–test glucose monitoring	1460	1			566.4	1	100	1	91	0.95	100	1
	Calculation of waist circumference									0.25	0.95
	Electrocardiogram ("Cardiovascular registry")									0	0
	Care of wounds and ulcers									0.25	0.95
	Oral medication	365	1			365	0.580949	365	0.9	60	0.95	365	0.9
	Prescription medicine	4	1	0	0	9.83077	0.930256			1	0.95	4	1
	LINDA – Diabetes-Self-management-Training - Patients with ICT			4	1
	MEDIAS 2 (More Diabetes Self-management for Type2-Diabetes-Patients)			1	0.01
	Insulin medication	365	1	365	1	365	1	365		365	0.95	365	1
	Insulin injection by professional	365	0.02	365	0.1			365	0.02	1	0.95	365	0.1
	Delivering medication by professional	4	1		0		0	4	1		0		N/A
	Education for using insulin	5	0.7			1	0.981538	8	1	11	0.95	8	1
	Hypoglycaemia - Awareness training (BGAT)			0	0
	Hypoglycaemia-Positiv-Self-management-Training (HyPoS)			0	0
	S6 Chronic Diabetes treated with life style advice and/or oral medication and insulin therapy	Keski-Suomi (FI)		Bamberg (GE)		Heraklion (GR)		Tilburg (NL)		Valencia (SP)		Tower Hamlets (UK)
		Frequency	Usage	Frequency	Usage	Frequency	Usage	Frequency	Usage	Frequency	Usage	Frequency	Usage
	Lab test outside lab					0.782564	0.358974
	Lab-test-sampling	2	1	1	1	1.72821	0.641026	1	1	3	0.93	1	1
	Lab-test-analysis	2	1	1	1	1.72821	0.641026	1	1	3	0.93	1	1
	Follow–up visit	2	1	4	1	6.33846	1	4	1	4	0.8	4	1
	Diet consultation	1	0.2	1	0.01	4.04103	0.584615	1	0.01	4	0.8	1	0.01
	Education					4.08205	0.764103
	Eye care	1	1	1	0.4	1	0.993846	1	0.4	1	0.8	1	0.4
	Foot care	2	0.8	1	0.65	3.34615	0.819487	1	0.65	4	0.8	1	0.65
	Self–test glucose monitoring	730	1			485.2	1	100	1	365	0.8	365	1
	Calculation of waist circumference									4	0.93
	Electrocardiogram ("Cardiovascular registry")									1	0.93
	Care of wounds and ulcers									4	0.93
	Oral medication	365	1			365	0.580949	365	0.9	365	0.93	365	0.9
	Prescription medicine	4	1	4	1	9.83077	0.928205			4	0.99	4	1
	Insulin medication	365	1	365	1	365	1	365	1	365	0.93	365	1
	Consultation of care		0.05		0.05	1.21	0.887179		0.05		0.02		0.05
	Insulin injection by professional	365	0.02	365	0.1			365	0.02	1	0.01	365	0.1
	Delivering medication by professional	4	1					4	1		0		N/A
	Data comes from medical information systems and patient records
	Frequency and comprehensiveness of follow up visits (survey data)
		Regions	Mean	SD	CI (95%)		Minimum	Maximum	Persons included	Unknown		Total
					lower	Upper				N	%
	Comprehensiveness of follow-up visits	Keski-Suomi	4.24096	0.991972	4.08895	4.39298	1	5	166	17	0.0928962	183
		Bamberg	4.16016	1.12448	4.02175	4.29856	1	5	256	26	0.0921986	282
		Herakleion	3.8655	1.34581	3.66234	4.06866	1	5	171	8	0.0446927	179
		NWN & DWO	4.38398	1.05214	4.27523	4.49273	1	5	362	25	0.0645995	387
		Valencia	3.46667	1.48108	3.18004	3.75329	1	5	105	10	0.0869565	115
		Tower Hamlets	3.84266	1.29224	3.69225	3.99306	1	5	286	27	0.086262	313
		Total	4.07132	1.21916	4.00613	4.13651	1	5	1346	113	0.0774503	1459
	Number of follow-up visits	Keski-Suomi	2.46707	1.41755	2.25049	2.68364	0	6	167	16	0.0874317	183
		Bamberg	4.64981	3.9885	4.15986	5.13975	0	40	257	25	0.0886525	282
		Herakleion	4.74269	4.16193	4.11442	5.37096	0	30	171	8	0.0446927	179
		NWN & DWO	3.7514	1.73195	3.57138	3.93141	0	20	358	29	0.0749354	387
		Valencia	4.46602	5.31704	3.42686	5.50518	0	40	103	12	0.104348	115
		Tower Hamlets	3.16791	2.91929	2.81681	3.51901	0	20	268	45	0.14377	313
		Total	3.82931	3.29541	3.65164	4.00697	0	40	1324	135	0.0925291	1459

## Sheet: Hours of care & Costs
	Service use and average costs of services per patient per year
		Keski-Suomi (FI)		Bamberg (GE)		Herakleion (GR)		NWN & DWO (NL)		Valencia (SP)		Tower Hamlets (UK)
	S1 Screening	Average use	Average cost	Average use	Average cost	Average use	Average cost	Average use	Average cost	Average use	Average cost	Average use	Average cost
	Screening-visit
	Lab-test-sampling
	Lab-test-analysis
	S2 Diagnosis	Keski-Suomi (FI)		Bamberg (GE)		Herakleion (GR)		NWN & DWO (NL)		Valencia (SP)		Tower Hamlets (UK)
		Average use	Average cost	Average use	Average cost	Average use	Average cost	Average use	Average cost	Average use	Average cost	Average use	Average cost
	First visit	0.333333				0.213675	8.9359	0.333333	22	0.333333	10.4567	0.166667	19.9333
	Lab test outside lab	0.166667	4.37667			0.0214771	0.208113	0.0166667	0.416667	0.0666667	1.54267	0.0833333	1.4375
	Lab-test-sampling	0.0833333	2.4375			0.821828	0.788955	0.0666667	1.66667	0.166667	3.85667	0.5	8.625
	Lab-test-analysis	0.0833333	3.57143	0	0	0.821828	0.788955	0.0133333	0.333333	0.583333	8.09667	0.0166667	0.416667
	Visit for diagnosis and care plan	0.95	56.962	0.333333	23.3333	0.38294	16.0146	1	66	0.5	15.685
	Education	0.158333	4.63125			0.133333	5.576	1.33333	46.6667	0.166667	3.85667	2	69
	Life style program	0.1	2.925					4	140	0.0666667	1.54267	4	165.6
	Diet consultation					0.0449209	1.87859
	S3 Diabetes treatment with life style advice	Keski-Suomi (FI)		Bamberg (GE)		Herakleion (GR)		NWN & DWO (NL)		Valencia (SP)		Tower Hamlets (UK)
		Average use	Average cost	Average use	Average cost	Average use	Average cost	Average use	Average cost	Average use	Average cost	Average use	Average cost
	Lab test outside lab					0.0410213	0.397496
	Lab-test-sampling	0.15	4.3875	0	0	0.936884	0.899408	0.0833333	2.08333	0.1	2.314	0.5	8.625
	Lab-test-analysis	0.15	6.42857	0	0	0.936884	0.899408	0.0166667	0.416667	0.35	4.858	0.0166667	0.416667
	Follow–up visit	0.9	26.325	0.666667	46.6667	0.441734	18.4733	1.06667	45.6	0.3	9.411	2	69
	Diet consultation	0	0	0.375	15	0.140702	5.88414	0.0075	0.2625	0.1	2.314
	Education					0.158731	6.63815
	Eye care	0.166667	16.6667			0.206535	7.45799	0.0333333	2.16667	0	0	0.0333333	0.843333
	Foot care	0.2	4.478			0.159098	6.65348	0.00833333	0.291667	1.92833	0	0.0541667	1.86875
	Consultation of care
	Self–test glucose monitoring	52	32.24			115.572	73.9661
	Calculation of waist circumference									0.1	2.314
	Electrocardiogram ("Cardiovascular registry")									0.06	1.3884
	Care of wounds and ulcers									1.92833	0
	S4 Chronic Diabetes treated with life style advice and oral medication	Keski-Suomi (FI)		Bamberg (GE)		Herakleion (GR)		NWN & DWO (NL)		Valencia (SP)		Tower Hamlets (UK)
		Average use	Average cost	Average use	Average cost	Average use	Average cost	Average use	Average cost	Average use	Average cost	Average use	Average cost
	Lab test outside lab					0.0468201	0.453687
	Lab-test-sampling	0.158333	4.63125	0	0	1.10782	1.06351	0.0833333	2.08333	0.233333	5.39933	0.5	8.625
	Lab-test-analysis	0.0791667	3.39286	0	0	1.10782	1.06351	0.0166667	0.416667	0.816667	11.3353	0.0166667	0.416667
	Follow–up visit	0.95	27.7875	1.06667	74.6667	1.22978	51.4292	1.06667	45.6	0.7	21.959	1.6	55.2
	Diet consultation	0	0	0	0	0.321785	13.457	0.0075	0.2625	0.233333	5.39933
	Education					0.328789	13.75
	Eye care	0.166667	16.6667	0	0	0.34641	12.5089	0.0333333	2.16667	0.233333	0	0.0333333	0.843333
	Foot care	0.35	7.8365	0.00975	0.34125	0.216822	9.06751	0.00833333	0.291667	0.233333	5.39933	0.0541667	1.86875
	Consultation of care
	Self–test glucose monitoring	208	128.96			188.267	120.491			35	49
	Calculation of waist circumference									0.233333	5.39933
	Electrocardiogram ("Cardiovascular registry")									0.14	3.2396
	Care of wounds and ulcers									0.166667	3.85667
	Oral medication	365	292	365	0	365	292	365	365	361.35	50.589	365	419.75
	Prescription medicine	0.333333	19.9867			1.04105	43.5368	0		0.495	15.5282
	Therapy and training programme for Oral medication Patients			0.015	0.6
	LINDA – Diabetes-Self-management-Training - no ICT-Patients			0.015	1.05
	MEDIAS 2 (More Diabetes Self-management for Type2-Diabetes-Patients)			0.015	1.05
	Delivering medication by professional	0.333333	9.58667			0	0	0.333333	3.33333
	S5 Insulin stabilization	Keski-Suomi (FI)		Bamberg (GE)		Herakleion (GR)		NWN & DWO (NL)		Valencia (SP)		Tower Hamlets (UK)
		Average use	Average cost	Average use	Average cost	Average use	Average cost	Average use	Average cost	Average use	Average cost	Average use	Average cost
	Lab test outside lab					0.0468201	0.453687
	Lab-test-sampling	0.5	14.625	0	0	1.10782	1.06351	0.0833333	2.08333	0.62	14.3468	0.5	8.625
	Lab-test-analysis	0.5	21.4286	0	0	1.10782	1.06351	0.0166667	0.416667	2.17	30.1196	0.0166667	0.416667
	Follow–up visit	3	87.75			1.78565	74.676	1.33333	57	1.425	44.7022	2	69
	Diet consultation	0	0			0.330882	13.8375	0.0075	0.2625	0.0197917	0.457979
	Education					0.50512	21.1241
	Eye care	0.166667	16.6667	0	0	0.34641	12.5089	0.0333333	2.16667	0	0	0.0333333	0.843333
	Foot care	0.5	11.195	0.4875	17.0625	0.608205	25.4351	0.0541667	1.89583	0.0197917	0.457979	0.0541667	1.86875
	Consultation of care
	Self–test glucose monitoring	1460	905.2			566.4	362.496	100	100	86.45	121.03	100	230
	Calculation of waist circumference									0.0197917	0.457979
	Electrocardiogram ("Cardiovascular registry")									4.628	0
	Care of wounds and ulcers									0.0197917	0.457979
	Oral medication	365	292			212.046	169.637	328.5	328.5	57	7.98	328.5	377.775
	Prescription medicine	0.333333	19.9867	0		1.06693	44.6191			0.11875	3.72519
	LINDA – Diabetes-Self-management-Training - Patients with ICT			6	420
	MEDIAS 2 (More Diabetes Self-management for Type2-Diabetes-Patients)			0.015	1.05
	Insulin medication	365	657	365	0	365	423.4			346.75	450.775	365	419.75
	Insulin injection by professional	0.608333	15.9748					0.608333	15.2083	0.0791667	1.83192
	Delivering medication by professional	0.333333	9.58667			0	0	0.333333	3.33333
	Education for using insulin	1.16667	34.125			0.278103	7.36416	2.66667	93.3333	2.6125	60.4533
	Hypoglycaemia - Awareness training (BGAT)			105	0
	Hypoglycaemia-Positive-Self-management-Training (HyPoS)			105	0
	S6 Chronic Diabetes treated with life style advice and/or oral medication and insulin therapy	Keski-Suomi (FI)		Bamberg (GE)		Herakleion (GR)		NWN & DWO (NL)		Valencia (SP)		Tower Hamlets (UK)
		Average use	Average cost	Average use	Average cost	Average use	Average cost	Average use	Average cost	Average use	Average cost	Average use	Average cost
	Lab test outside lab					0.0468201	0.453687
	Lab-test-sampling	0.166667	4.875	0	0	1.10782	1.06351	0.0833333	2.08333	0.465	10.7601	0.5	8.625
	Lab-test-analysis	0.166667	7.14286	0	0	1.10782	1.06351	0.0166667	0.416667	1.6275	22.5897	0.0166667	0.416667
	Follow–up visit	1	29.25	1.33333	93.3333	1.58326	66.212	1.33333	57	0.8	25.096	2	69
	Diet consultation	0	0	0.0075	0.3	0.275619	11.5264	0.0075	0.2625	0.266667	6.17067
	Education					0.415881	17.3921
	Eye care	0.166667	16.6667	0	0	0.347846	12.5607	0.0333333	2.16667	0.266667	0	0.0333333	0.843333
	Foot care	0.8	17.912	0.4875	17.0625	0.365617	15.2901	0.0541667	1.89583	0.266667	6.17067	0.0541667	1.86875
	Self–test glucose monitoring	730	452.6			485.2	310.528	100	100	292	408.8	365	839.5
	Calculation of waist circumference									0.31	7.1734
	Electrocardiogram ("Cardiovascular registry")									0.186	4.30404
	Care of wounds and ulcers									0.31	7.1734
	Oral medication	365	292			212.046	169.637	328.5	328.5	339.45	47.523	328.5	377.775
	Prescription medicine	0.333333	19.9867	0		1.06458	44.5207	0		0.495	15.5282
	Insulin medication	365	657	365	0	365	423.4	365	1095	339.45	441.285	365	419.75
	Consultation of care
	Insulin injection by professional	0.608333	15.9748	0				0.608333	15.2083	0.000833333	0.0192833
	Delivering medication by professional	0.333333	9.58667	0		0	0	0.333333	3.33333	0
	Data comes from medical information systems and patient records.
	Average hours of care per patient
					Keski-Suomi (FI)	Bamberg (GE)	Hera-kleion (GR)	NWN & DWO (NL)	Valencia (SP)	Tower Hamlets (UK)
	S1 Screening				0	0.333333	0	0	0.116667	0.166667
	S2 Diagnosis				1.54167	0.333333	0.77487	6.66667	1.06667	6.16667
	S3 Chronic Diabetes treatment with life style advice				1.26667	1.04167	1.1068	1.11583	0.56	2.0875
	S4 Chronic Diabetes treated with life style advice and oral medication				2.13333	1.12142	3.48463	1.44917	2.435	1.6875
	S5 Insulin stabilization				6.10833	6.5025	4.92131	5.03667	4.31458	2.0875
	S6 Chronic Diabetes treated with life style advice and/or oral medication and insulin therapy				3.24167	1.82833	4.0528	2.37	2.90183	2.0875
	Average service use per patient per year				2.4		3.6	2.2	2.5	3.1
	For all Services: without lab, without SE's measured in units
	Costs per service per year before adjustment by purchasing power parity (PPP)
					Keski-Suomi (FI)	Bamberg (GE)	Herakleion (GR)	NWN & DWO (NL)	Valencia (SP)	Tower Hamlets (UK)
	S1 Screening				0	23.3333	0	0	7.8435	22.6458
	S2 Diagnosis				94.8905	23.3333	34.1911	277.083	45.037	265.012
	S3 Chronic Diabetes treatment with life style advice				90.5257	61.6667	121.27	50.8208	22.5994	80.7538
	S4 Chronic Diabetes treated with life style advice and oral medication				510.848	77.7079	558.821	419.154	177.105	486.704
	S5 Insulin stabilization				2085.54	438.113	1157.68	604.2	736.796	1108.28
	S6 Chronic Diabetes treated with life style advice and/or oral medication and insulin therapy				1522.99	110.696	1073.65	1605.87	1002.59	1717.78
	Average cost per patient per year				754		812	854	609	951
	Purchasing power parity (PPP)
	PPP for the year				Finland	Greece	Netherlands	Spain	United Kingdom
	Year 2011				1.2598	0.962749	1.15513	0.979779	1.12605
	Costs per patient per year adjusted by purchasing power parity in the year 2011
					Keski-Suomi (FI)	Hera-kleion (GR)	NWN & DWO (NL)	Valencia (SP)	Tower Hamlets (UK)
	Diagnosis (S2)				81.4437	39.4277	261.034	51.1117	243.23
	Life style services (S3)				78.0145	140.316	48.0605	26.1237	74.3458
	Oral medication service (S4)				438.081	648.238	394.85	201.039	446.992
	Insulin stabilization services (S5)				1788.33	1342.86	569.187	837.095	1016.98
	Insulin injection services (S6)				1305.67	1245.45	1513.43	1139.22	1576.86
	Average costs per patient per year				646.406	941.626	803.835	690.575	871.956

## Sheet: Behaviour 
	Non-service related behaviour (survey data)
	Alcohol consumption
			Keski-Suomi	Bamberg	Herakleion	NWN & DWO	Valencia	Tower Hamlets	Total
	Non-Drinker	N	74	114	118	117	77	155	655
		%	0.425287	0.445312	0.698225	0.317935	0.733333	0.509868	0.476017
	Drinker	N	100	142	51	251	28	149	721
		%	0.574713	0.554688	0.301775	0.682065	0.266667	0.490132	0.523983
	Unknown	N	9	26	10	19	10	9	83
		%	0.0491803	0.0921986	0.0558659	0.0490956	0.0869565	0.028754	0.0568883
	Total	N	174	256	169	368	105	304	1376
	Smoking
			Keski-Suomi	Bamberg	Herakleion	NWN & DWO	Valencia	Tower Hamlets	Total
	Smoker	N	19	34	30	39	13	48	183
		%	0.104396	0.124542	0.170455	0.102902	0.118182	0.154839	0.127972
	Former Smoker	N	84	111	63	206	43	149	656
		%	0.461538	0.406593	0.357955	0.543536	0.390909	0.480645	0.458741
	Non-Smoker	N	79	128	83	134	54	113	591
		%	0.434066	0.468864	0.471591	0.353562	0.490909	0.364516	0.413287
	Smoking status unknown	N	1	9	3	8	5	3	29
		%	0.00546448	0.0319149	0.0167598	0.0206718	0.0434783	0.00958466	0.0198766
	Total		183	282	179	387	115	313	1459
	Physical activity
	Regions	Mean	SD	CI (95%)		Minimum	Maximum	Persons included	Physical activity unknown		Total
				lower	Upper				N	%
	Keski-Suomi	5.47619	5.85479	4.52182	6.43056	0	28	147	36	0.196721	183
	Bamberg	6.11441	6.67224	5.25874	6.97008	0	30	236	46	0.163121	282
	Herakleion	7.82759	8.38513	6.4512	9.20397	0	30	145	34	0.189944	179
	NWN & DWO	7.23837	7.7821	6.41309	8.06365	0	48	344	43	0.111111	387
	Valencia	6.5	6.77179	5.0976	7.9024	0	28	92	23	0.2	115
	Tower Hamlets	3.29675	3.23459	2.89054	3.70296	0	21	246	67	0.214058	313
	Total	6.01818	6.80434	5.63441	6.40196	0	48	1210	249	0.170665	1459
	Knowing value of HbA1c
			Keski-Suomi	Bamberg	Herakleion	NWN & DWO	Valencia	Tower Hamlets	Total
	HbA1C not known	N	64	50	36	161	43	188	542
		%	0.397516	0.191571	0.226415	0.445983	0.447917	0.671429	0.411229
	HbA1C known	N	97	211	123	200	53	92	776
		%	0.602484	0.808429	0.773585	0.554017	0.552083	0.328571	0.588771
	Unknown	N	22	21	20	26	19	33	141
		%	0.120219	0.0744681	0.111732	0.0671835	0.165217	0.105431	0.0966415
	Total		183	282	179	387	115	313	1459

## Sheet:  Quality of care
	Health outcomes in study regions
		Regions	Mean	SD	CI (95%)		Minimum	Maximum	Persons included	Unknown		Total
					lower	Upper				N	%
	Tangibles	Keski-Suomi	6.19527	1.27372	6.00184	6.38869	1	7	169	14	0.0765027	183
		Bamberg	6.18828	1.24098	6.03015	6.34642	1	7	239	43	0.152482	282
		Herakleion	4.84663	2.04451	4.5304	5.16285	1	7	163	16	0.0893855	179
		NWN & DWO	5.75143	1.53037	5.59054	5.91232	1	7	350	37	0.0956072	387
		Valencia	5.42308	1.77738	5.07742	5.76873	1	7	104	11	0.0956522	115
		Tower Hamlets	5.54275	1.55827	5.35569	5.72981	1	7	269	44	0.140575	313
		Total	5.70634	1.60779	5.61865	5.79402	1	7	1294	165	0.113091	1459
	Reliability	Keski-Suomi	6.17262	1.46821	5.94898	6.39625	1	7	168	15	0.0819672	183
		Bamberg	6.27966	1.27086	6.11668	6.44264	1	7	236	46	0.163121	282
		Herakleion	5.23125	1.82306	4.9466	5.5159	1	7	160	19	0.106145	179
		NWN & DWO	6.33609	1.29491	6.20243	6.46974	1	7	363	24	0.0620155	387
		Valencia	4.99038	2.03606	4.59442	5.38635	1	7	104	11	0.0956522	115
		Tower Hamlets	5.76296	1.51673	5.58123	5.9447	1	7	270	43	0.13738	313
		Total	5.94235	1.56811	5.85706	6.02764	1	7	1301	158	0.108293	1459
	Responsiveness	Keski-Suomi	6.13529	1.40137	5.92312	6.34747	1	7	170	13	0.0710383	183
		Bamberg	6.34583	1.19675	6.19366	6.49801	1	7	240	42	0.148936	282
		Herakleion	5.37267	1.90991	5.07541	5.66994	1	7	161	18	0.100559	179
		NWN & DWO	6.3	1.33017	6.16016	6.43984	1	7	350	37	0.0956072	387
		Valencia	5.49495	1.78642	5.13865	5.85124	1	7	99	16	0.13913	115
		Tower Hamlets	5.65556	1.60733	5.46297	5.84814	1	7	270	43	0.13738	313
		Total	5.97442	1.54231	5.89018	6.05866	1	7	1290	169	0.115833	1459
	Assurance	Keski-Suomi	6.52601	1.08674	6.36293	6.6891	1	7	173	10	0.0546448	183
		Bamberg	6.59109	0.949327	6.47212	6.71007	1	7	247	35	0.124113	282
		Herakleion	5.98214	1.67573	5.7269	6.23739	1	7	168	11	0.0614525	179
		NWN & DWO	6.48501	1.34659	6.34679	6.62324	1	7	367	20	0.0516796	387
		Valencia	6.27619	1.50955	5.98405	6.56833	1	7	105	10	0.0869565	115
		Tower Hamlets	6.16608	1.46737	5.99438	6.33777	1	7	283	30	0.0958466	313
		Total	6.36337	1.3541	6.29088	6.43585	1	7	1343	116	0.0795065	1459
	Empathy	Keski-Suomi	6.07101	1.44985	5.85083	6.29118	1	7	169	14	0.0765027	183
		Bamberg	6.46559	1.08848	6.32917	6.602	1	7	247	35	0.124113	282
		Herakleion	5.96386	1.63259	5.71367	6.21404	1	7	166	13	0.0726257	179
		NWN & DWO	6.42896	1.35045	6.29015	6.56777	1	7	366	21	0.0542636	387
		Valencia	5.86408	1.8044	5.51143	6.21673	1	7	103	12	0.104348	115
		Tower Hamlets	5.99288	1.47113	5.82013	6.16564	1	7	281	32	0.102236	313
		Total	6.1967	1.44013	6.11929	6.27411	1	7	1332	127	0.0870459	1459
	Communication	Keski-Suomi	6.14035	1.39037	5.93047	6.35024	1	7	171	12	0.0655738	183
		Bamberg	6.44715	1.10067	6.30893	6.58538	1	7	246	36	0.12766	282
		Herakleion	5.31325	2.07395	4.99543	5.63108	1	7	166	13	0.0726257	179
		NWN & DWO	6.36512	1.38796	6.22265	6.50759	1	7	367	20	0.0516796	387
		Valencia	5.71429	1.91007	5.34464	6.08393	1	7	105	10	0.0869565	115
		Tower Hamlets	5.9258	1.52688	5.74714	6.10445	1	7	283	30	0.0958466	313
		Total	6.07698	1.56128	5.99325	6.16071	1	7	1338	121	0.0829335	1459

## Sheet: Access 
	Perceived access to service (survey data)
		Regions	Mean	SD	CI (95%)		Minimum	Maximum	Persons included	Unkown		Total
					lower	Upper				N	%
	Travelling distance(km)	Keski-Suomi	8.71925	10.1707	7.13625	10.3023	0	72	161	22	0.120219	183
		Bamberg	5.48384	6.04775	4.74954	6.21814	0	40	263	19	0.0673759	282
		Herakleion	16.0323	20.77	12.8591	19.2056	0.1	90	167	12	0.0670391	179
		NWN & DWO	2.15431	5.49834	1.58441	2.7242	0	100	360	27	0.0697674	387
		Valencia	1.4435	1.38833	1.16803	1.71897	0.1	7	100	15	0.130435	115
		Tower Hamlets							0	313	1	313
		Total	6.13069	11.307	5.44631	6.81506	0	100	1051	408	0.279644	1459
	Travelling time (minutes)	Keski-Suomi	16.1879		14.4624	17.9133	0	60	165	18	0.0983607	183
		Bamberg	13.332	9.51176	12.1613	14.5028	1	60	256	26	0.0921986	282
		Herakleion	29.2588	25.4068	25.4121	33.1056	1	150	170	9	0.0502793	179
		NWN & DWO	8.66295	8.38198	7.79295	9.53295	0	90	359	28	0.0723514	387
		Valencia	13.5842	9.49976	11.7088	15.4595	0	45	101	14	0.121739	115
		Tower Hamlets	14.8473	10.3295	13.621	16.0735	0	75	275	38	0.121406	313
		Total	14.7986	14.1772	14.0349	15.5624	0	150	1326	133	0.0911583	1459
	Waiting time in office (minutes)	Keski-Suomi	13.7107	10.8472	12.0116	15.4097	0	70	159	24	0.131148	183
		Bamberg	42.7472	31.8493	38.9239	46.5705	0	240	269	13	0.0460993	282
		Herakleion	54.2235	44.2371	47.5257	60.9213	0	300	170	9	0.0502793	179
		NWN & DWO	13.0084	18.5014	11.08	14.9369	0	310	356	31	0.0801034	387
		Valencia	38.6636	28.1086	33.2761	44.051	0	180	107	8	0.0695652	115
		Tower Hamlets	18.6228	14.3422	16.9386	20.307	0	100	281	32	0.102236	313
		Total	27.4948	30.0192	25.8872	29.1023	0	310	1342	117	0.0801919	1459
